# Supplementary material for: Transcriptomic and Metabolic Analysis Reveals Genes and Pathways Associated with Flesh Pigmentation in Potato (Solanum tuberosum) Tubers
Source: Curr Issues Mol Biol. 2024 Sep 17;46(9):10335–50. doi: 10.3390/cimb46090615 (PMC11430057; doi:10.3390/cimb46090615)
Supplement: Supplementary file 1 [file cimb-46-00615-s001.zip]

Archive with 2 entries (2 files):
- cimb-3153832 Figure S1.pdf
- cimb-3153832 Table S1.xlsx
