# Supplementary material for: Transcriptomic and Metabolic Analysis Reveals Genes and Pathways Associated with Flesh Pigmentation in Potato (Solanum tuberosum) Tubers
Source: Curr Issues Mol Biol. 2024 Sep 17;46(9):10335–50. doi: 10.3390/cimb46090615 (PMC11430057; doi:10.3390/cimb46090615)
Supplement: Supplementary file 1 [file cimb-46-00615-s001.zip › cimb-3153832 Table S1.xlsx]

## Sheet: Sheet1
Table S1 Primers for this study
Gene name	Forward primers	Reverse primers
Stactin	CAAGTTATTACCATTGGTGCTGAGA	TGCAGCTTCCATACCAATCATG
PGSC0003DMG400026037	CCGCTCCCTTTTCCTCACAT	GGGGTAAGGGGGTACTCCAA
PGSC0003DMG400028282	CGCCCAAATCTAAAGCACGG	CAGACACAATATCAACAAGCAGAGT
PGSC0003DMG400006408	TCATGGAAGTTGGAGAGCCC	TTGCGATCGCGGACCATTT
PGSC0003DMG400041016	GGATGGGATGCCACCAAAAA	TCACTTTCATCACCCCGTGC
PGSC0003DMG400000212	CAGGTGGGGGCTTATAGCAG	GTGCAAACCCATCACTGTGTC
PGSC0003DMG400000340	AGGTGTTCCATGGACAGAAGAG	GTTGTTGCTCCTTGCCATATCA
PGSC0003DMG400004948	CAGCTCAACTCCCTGGAAGA	ATGGGAAGCTCAGGCCAAC
PGSC0003DMG400016800	GGGTTCGACCTCAAGACACT	TGACTGCTCGTTATCTGGCTG
PGSC0003DMG400011289	AACCCTACTTTCGCGTGGAG	TCCAGTTCCATTCCACATGCT
PGSC0003DMG400015459	ACATGGACTAGGGAGGAAGACA	GGCAAGGGAACTAGATCAGCC
PGSC0003DMG400007994	TCGCTTTCGGGTAAAAATCCG	GGCCGGTGTTCAACATTAGG
PGSC0003DMG400033043	GATGGGAAGGCCACCTTGTT	AGTTCCCACGTTTGATCCCC
PGSC0003DMG400011250	TGGCCAAGCTAGCCTAATTCA	AGTTGGAGTTGACGATGGAGT
PGSC0003DMG400029440	CCACGTTTGAGATGGACACC	TGGTTGAATACTCATTCTCTCTTGC
PGSC0003DMG400003682	TCCAAGGCAGTTGGTGGAAA	ACATTTCCAGACTCGATACGCT
PGSC0003DMG400017525	GGGAATTGACCCCAGGACTC	TGGGTGTGAAAAGGCTATGT
